# Supplementary material for: On-farm evaluation of growth and reproductive performances of Washera and Gumuz sheep in northwestern Ethiopia: Basics for setting up breeding objectives/goals
Source: PLoS One. 2021 Jul 20;16(7):e0254924. doi: 10.1371/journal.pone.0254924 (PMC8291677; doi:10.1371/journal.pone.0254924)
Supplement: S1 Data — (XLS) [file pone.0254924.s001.xls]

## Sheet: Sheet1
Breed	sex	parity	Seas birth	type birth	BW	WWT	6MW	YW
Washera	1	1	W	1	3	7.04494	12.8901	21.0495
Washera	1	2	W	1	2	9.07865	14.8571	22.0549
Washera	2	3	SU	2	1.5	8.07303	11.8846	19.0481
Washera	1	2	W	1	3	9.06742	14.8681	23.0549
Washera	1	4	A	1	3	9.06742	14.8681	22.0522
Washera	1	2	W	1	2.5	9.07303	14.8626	25.0618
Washera	2	2	SP	2	1.5	8.07303	14.8516	23.0591
Washera	2	1	SU	2	1.5	7.0618	11.8846	19.0481
Washera	2	4	SU	2	1.5	9.08427	11.8846	20.0508
Washera	2	1	SU	2	1.5	8.07303	12.8736	19.0481
Washera	2	4	A	2	1.5	9.08427	13.8626	21.0536
Washera	1	3	A	2	2	10.0899	13.8681	22.0549
Washera	1	2	W	2	2	10.0899	15.8462	24.0604
Washera	1	2	W	1	2.5	9.07303	15.8516	24.0591
Washera	1	4	A	1	3	8.05618	13.8791	20.0467
Washera	2	1	A	2	1.5	9.08427	11.8846	20.0508
Washera	2	4	SU	2	1.5	8.07303	11.8846	19.0481
Washera	2	1	A	1	2	9.07865	13.8681	22.0549
Washera	2	3	A	2	1.5	9.08427	13.8626	21.0536
Washera	2	3	W	2	1.5	9.08427	14.8516	24.0618
Washera	1	1	A	2	2.5	9.07303	14.8626	22.0536
Washera	1	4	A	1	3	8.05618	13.8791	20.0467
Washera	1	4	A	1	2.5	10.0843	13.8736	21.0508
Washera	1	4	A	1	2	9.07865	14.8571	20.0495
Washera	1	3	W	1	2	10.0899	14.8571	23.0577
Washera	1	2	A	1	2.5	10.0843	15.8516	22.0536
Washera	1	2	W	1	3	9.06742	14.8681	25.0604
Washera	2	2	W	2	2	8.06742	12.8791	23.0577
Washera	1	1	SP	2	2	7.05618	12.8791	20.0495
Washera	2	1	SP	2	2	9.07865	13.8681	20.0495
Washera	2	1	SU	1	3	8.05618	12.8901	19.044
Washera	1	2	W	1	3	9.06742	13.8791	23.0549
Washera	1	3	A	1	2	9.07865	13.8681	22.0549
Washera	1	2	W	1	2	9.07865	14.8571	24.0604
Washera	1	3	A	2	1.5	8.07303	13.8626	23.0591
Washera	2	1	SU	2	1.5	7.0618	11.8846	19.0481
Washera	1	4	A	1	2	9.07865	15.8462	21.0522
Washera	1	3	SU	1	3	8.05618	13.8791	20.0467
Washera	2	2	A	2	2	9.07865	12.8791	22.0549
Washera	1	2	SU	1	2	9.07865	12.8791	22.0549
Washera	2	2	W	2	1.5	9.08427	13.8626	24.0618
Washera	2	2	W	2	1.5	8.07303	13.8626	23.0591
Washera	1	3	SU	1	2	7.05618	12.8791	20.0495
Washera	2	4	SU	1	2	9.07865	11.8901	20.0495
Washera	2	1	SU	1	3	8.05618	12.8901	19.044
Washera	1	2	A	2	2	9.07865	15.8462	23.0577
Washera	1	3	A	1	2	9.07865	13.8681	22.0549
Washera	2	2	W	2	1.5	9.08427	13.8626	24.0618
Washera	2	2	W	2	1.5	8.07303	12.8736	23.0591
Washera	1	2	SU	1	2	7.05618	11.8901	20.0495
Washera	1	1	A	1	2.5	9.07303	13.8736	21.0508
Washera	2	4	SU	1	2	8.06742	12.8791	19.0467
Washera	1	2	W	1	2.5	9.07303	13.8736	23.0563
Washera	1	3	SP	1	3	9.06742	13.8791	22.0522
Washera	1	2	SU	1	3	9.06742	15.8571	25.0604
Washera	1	3	W	2	2	8.06742	12.8791	24.0604
Washera	2	4	SU	2	2	7.05618	11.8901	19.0467
Washera	2	1	SU	1	2	9.07865	14.8571	20.0495
Washera	1	1	SU	1	3	8.05618	12.8901	20.0467
Washera	1	2	W	1	3	9.06742	15.8571	23.0549
Washera	1	2	A	1	3	9.06742	14.8681	22.0522
Washera	1	3	W	1	3	9.06742	15.8571	25.0604
Washera	2	2	W	2	2	8.06742	13.8681	23.0577
Washera	2	1	SU	1	2	7.05618	11.8901	19.0467
Washera	2	4	SU	1	2	9.07865	14.8571	20.0495
Washera	2	4	SU	1	3	8.05618	12.8901	19.044
Washera	2	3	A	1	3	9.06742	13.8791	22.0522
Washera	2	1	A	1	3	9.06742	13.8791	21.0495
Washera	2	2	W	1	3	9.06742	14.8681	24.0577
Washera	1	2	W	2	2	8.06742	14.8571	24.0604
Washera	1	3	W	1	3	9.06742	13.8791	25.0604
Washera	2	2	A	2	2	8.06742	12.8791	23.0577
Washera	1	1	SU	2	2	7.05618	11.8901	20.0495
Washera	1	4	A	1	1.5	9.08427	14.8516	21.0536
Washera	2	2	SU	1	1.5	8.07303	12.8736	19.0481
Washera	1	3	A	2	2	9.07865	13.8681	23.0577
Washera	1	2	W	2	2	9.07865	14.8571	22.0549
Washera	1	2	W	1	2	9.07865	14.8571	25.0632
Washera	2	3	W	2	1.5	8.07303	13.8626	23.0591
Washera	2	1	SU	2	1.5	7.0618	10.8956	19.0481
Washera	2	1	SU	2	1.5	9.08427	14.8516	20.0508
Washera	2	4	SU	2	1.5	8.07303	12.8736	19.0481
Washera	2	2	A	2	1.5	9.08427	14.8516	22.0563
Washera	1	3	A	2	2	9.07865	14.8571	22.0549
Washera	1	2	W	2	2	9.07865	15.8462	25.0632
Washera	1	3	W	1	2	8.06742	13.8681	24.0604
Washera	1	1	A	2	2	7.05618	12.8791	20.0495
Washera	2	1	A	2	1.5	9.08427	11.8846	20.0508
Washera	2	4	SU	2	1.5	8.07303	11.8846	19.0481
Washera	2	2	A	2	2	9.07865	13.8681	22.0549
Washera	2	1	SU	2	1.5	9.08427	13.8626	21.0536
Washera	2	2	W	2	1.5	9.08427	14.8516	24.0618
Washera	1	3	W	2	2	8.06742	13.8681	23.0577
Washera	1	4	SU	2	2	7.05618	12.8791	20.0495
Washera	1	1	A	2	2	9.07865	13.8681	21.0522
Washera	1	4	SP	2	2	8.06742	13.8681	20.0495
Washera	1	2	W	2	2	9.07865	15.8462	23.0577
Washera	1	2	SP	2	2	9.07865	13.8681	22.0549
Washera	1	3	W	2	2	9.07865	15.8462	25.0632
Washera	2	3	W	1	2	8.06742	13.8681	23.0577
Washera	1	2	A	1	2	7.05618	12.8791	20.0495
Washera	2	1	SP	1	2	9.07865	13.8681	20.0495
Washera	2	1	SU	1	3	8.05618	12.8901	19.044
Washera	1	2	W	1	3	9.06742	14.8681	24.0577
Washera	1	4	A	1	2	9.07865	13.8681	22.0549
Washera	1	2	W	1	2	9.07865	15.8462	25.0632
Washera	1	3	W	2	1.5	8.07303	13.8626	24.0618
Washera	2	1	SU	2	1.5	7.0618	12.8736	19.0481
Washera	1	4	A	1	2	9.07865	14.8571	21.0522
Washera	1	1	SP	1	3	8.05618	13.8791	20.0467
Washera	2	2	A	1	2	9.07865	14.8571	22.0549
Washera	1	3	A	2	2	9.07865	13.8681	22.0549
Washera	2	3	W	2	1.5	9.08427	14.8516	24.0618
Washera	2	2	A	2	1.5	8.07303	13.8626	23.0591
Washera	1	4	SP	2	2	7.05618	11.8901	20.0495
Washera	2	4	SP	1	2	9.07865	13.8681	20.0495
Washera	2	1	SU	1	3	8.05618	13.8791	19.044
Washera	1	2	A	2	2	9.07865	14.8571	23.0577
Washera	1	3	W	1	2	9.07865	14.8571	22.0549
Washera	2	3	W	2	1.5	9.08427	14.8516	24.0618
Washera	2	2	W	2	1.5	8.07303	13.8626	23.0591
Washera	1	1	SP	2	1.5	7.0618	11.8846	20.0508
Washera	1	2	A	2	2	9.07865	14.8571	22.0549
Washera	2	1	SU	2	2	8.06742	12.8791	19.0467
Washera	1	2	W	1	2	9.07865	14.8571	24.0604
Washera	1	3	A	1	3	9.06742	13.8791	22.0522
Washera	1	2	W	1	3	9.06742	14.8681	25.0604
Washera	1	2	W	2	2	8.06742	13.8681	24.0604
Washera	2	4	SU	2	2	7.05618	11.8901	19.0467
Washera	2	1	SP	1	2	9.07865	14.8571	20.0495
Washera	1	2	A	1	3	9.06742	13.8791	22.0522
Washera	1	3	W	1	3	10.0787	14.8681	23.0549
Washera	1	2	W	1	3	10.0787	13.8791	22.0522
Washera	1	3	W	1	3	10.0787	17.8352	25.0604
Washera	2	2	W	2	2	8.06742	13.8681	23.0577
Washera	2	4	SU	2	2	7.05618	11.8901	19.0467
Washera	2	2	SP	2	2	9.07865	13.8681	20.0495
Washera	2	4	SU	1	3	8.05618	12.8901	19.044
Washera	2	2	A	1	3	9.06742	13.8791	22.0522
Washera	2	2	SU	1	3	9.06742	14.8681	21.0495
Washera	2	2	W	1	3	9.06742	15.8571	24.0577
Washera	1	2	W	2	2	8.06742	15.8462	24.0604
Washera	1	2	W	1	3	9.06742	15.8571	25.0604
Washera	2	3	W	2	2	8.06742	14.8571	23.0577
Gumez	1	1	SP	2	1.5	5.54494	9.90659	20.0508
Gumez	1	1	SP	2	1.5	7.0618	13.8626	20.0508
Gumez	2	4	SU	2	1	8.07865	9.9011	18.0467
Gumez	2	1	SU	2	1.5	6.05056	10.8956	18.0453
Gumez	2	4	SU	2	1	7.06742	9.9011	21.0549
Gumez	1	3	W	2	1.5	5.54494	10.8956	23.0591
Gumez	1	4	W	2	1.5	7.0618	14.8516	21.0536
Gumez	2	1	SU	2	1	7.06742	9.9011	19.0495
Gumez	2	1	SU	2	1.5	6.05056	8.91758	18.0453
Gumez	2	4	SU	2	2	6.04494	11.8901	19.0467
Gumez	2	4	SU	2	1.5	8.07303	9.90659	18.0453
Gumez	1	1	SP	1	3	8.05618	11.9011	20.0467
Gumez	1	2	W	1	2.5	9.07303	10.9066	22.0536
Gumez	2	1	SU	2	1	5.04494	11.8791	17.044
Gumez	1	2	W	2	1.5	8.07303	14.8516	22.0563
Gumez	1	1	SP	2	2	9.07865	14.8571	20.0495
Gumez	1	4	SU	2	1.5	8.07303	12.8736	19.0481
Gumez	1	2	W	1	2	7.05618	13.8681	22.0549
Gumez	2	1	SP	2	1	6.05618	9.9011	20.0522
Gumez	2	1	SU	2	1	6.05618	10.8901	19.0495
Gumez	2	1	SU	2	1.5	8.07303	10.8956	18.0453
Gumez	2	1	SU	2	1	8.07865	11.8791	18.0467
Gumez	1	1	SU	1	2.5	9.07303	13.8736	19.0453
Gumez	2	1	SU	2	1	5.04494	8.91209	16.0412
Gumez	1	1	SU	1	2.5	8.0618	13.8736	20.0481
Gumez	1	1	SP	1	2.5	9.07303	12.8846	20.0481
Gumez	1	1	SP	1	3	6.03371	11.9011	21.0495
Gumez	2	1	SU	2	1.5	7.0618	9.90659	18.0453
Gumez	1	3	W	2	2	6.04494	12.8791	23.0577
Gumez	1	3	W	2	1.5	9.08427	12.8736	24.0618
Gumez	1	2	W	1	2	8.06742	11.8901	22.0549
Gumez	1	1	SU	2	1.5	9.08427	12.8736	18.0453
Gumez	1	3	W	1	2	6.04494	11.8901	23.0577
Gumez	1	1	SU	2	1.5	9.08427	11.8846	19.0481
Gumez	1	3	W	2	1.7	10.0933	14.8538	24.0613
Gumez	1	1	SP	1	2	7.05618	12.8791	20.0495
Gumez	2	1	SU	2	1.5	9.08427	12.8736	19.0481
Gumez	2	2	W	2	2	7.05618	13.8681	22.0549
Gumez	2	1	SP	2	1	8.07865	12.8681	21.0549
Gumez	1	3	W	1	2.5	9.07303	16.8407	23.0563
Gumez	1	1	SP	2	1	7.57303	9.9011	20.0522
Gumez	2	1	SP	2	1	8.07865	12.8681	20.0522
Gumez	1	2	W	2	1.5	7.0618	10.8956	22.0563
Gumez	1	1	SP	1	2	8.06742	11.8901	21.0522
Gumez	1	2	A	1	2	8.06742	13.8681	22.0549
Gumez	2	2	W	2	1	8.07865	11.8791	22.0577
Gumez	1	3	SU	1	2.5	7.05056	13.8736	24.0591
Gumez	2	1	SP	2	1.5	8.07303	10.8956	21.0536
Gumez	1	1	SU	1	2	7.05618	10.9011	19.0467
Gumez	2	1	W	2	1	6.05618	12.8681	21.0549
Gumez	2	1	SU	2	1	8.07865	10.8901	19.0495
Gumez	2	1	SP	2	1.5	9.08427	13.8626	20.0508
Gumez	1	1	SP	2	2	8.06742	11.8901	20.0495
Gumez	2	1	SU	2	1	7.06742	11.8791	18.0467
Gumez	1	3	A	2	1.5	8.07303	13.8626	23.0591
Gumez	1	1	SP	2	1.5	6.55618	10.8956	20.0508
Gumez	2	1	SU	2	1	9.08989	12.8681	17.044
Gumez	2	1	W	2	1	8.07865	12.8681	21.0549
Gumez	2	1	SP	2	1.5	7.0618	9.90659	20.0508
Gumez	1	2	W	2	2	7.05618	11.8901	22.0549
Gumez	2	1	SP	2	1	6.05618	9.9011	20.0522
Gumez	2	1	SU	2	1	6.05618	11.8791	19.0495
Gumez	2	1	A	2	1	8.07865	13.8571	21.0549
Gumez	2	1	SU	2	1	8.07865	11.8791	19.0495
Gumez	1	4	SU	2	1.5	10.0955	12.8736	19.0481
Gumez	2	4	W	1	2	5.03371	12.8791	21.0522
Gumez	2	1	SU	1	3	9.06742	12.8901	20.0467
Gumez	2	1	SP	1	2	6.04494	10.9011	20.0495
Gumez	2	4	SU	2	1.5	5.54494	9.90659	19.0481
Gumez	1	3	W	2	1.5	6.05056	12.8736	23.0591
Gumez	1	2	SP	2	1.5	6.05056	14.8516	22.0563
Gumez	1	3	W	1	2.5	8.0618	14.8626	24.0591
