# Supplementary material for: On-farm evaluation of growth and reproductive performances of Washera and Gumuz sheep in northwestern Ethiopia: Basics for setting up breeding objectives/goals
Source: PLoS One. 2021 Jul 20;16(7):e0254924. doi: 10.1371/journal.pone.0254924 (PMC8291677; doi:10.1371/journal.pone.0254924)
Supplement: S2 Data — (XLS) [file pone.0254924.s002.xls]

## Sheet: Sheet1
Breed	AFMM	AFMF	AFLE	ALIE	TB	ARAE	LBELT
Washera	8	8	13	9	1	8	9
Washera	7	6	11	9	1	3	4
Washera	7	7	12	9	2	7	14
Washera	8	7	12	8	2	6	12
Washera	8	6	12	8	2	3	6
Washera	6	5	10	9	1	6	9
Washera	6	6	12	8	2	6	11
Washera	7	6	11	9	2	8	16
Washera	4	6	11	9	1	9	14
Washera	6	6	12	9	1	10	15
Washera	8	5	12	9	2	6	9
Washera	7	7	12	9	2	6	9
Washera	8	8	13	12	2	7	14
Washera	4	6	11	12	2	6	12
Washera	8	8	12	9	2	7	14
Washera	8	8	12	9	2	7	14
Washera	4	6	11	10	1	7	10
Washera	5	5	10	12	2	6	12
Washera	6	4	10	10	2	3	4
Washera	4	6	11	12	2	8	16
Washera	6	6	11	9	2	7	14
Washera	6	7	9	10	2	7	14
Washera	7	6	12	12	2	8	16
Washera	7	7	12	10	2	7	13
Washera	5	6	12	9	2	8	16
Washera	6	5	11	10	2	9	18
Washera	6	6	11	8	2	6	12
Washera	7	6	10	12	2	7	14
Washera	7	8	12	6	2	7	14
Washera	4	6	11	11	2	7	6
Washera	7	6	9	1	1	7	10
Washera	7	6	9	12	1	7	10
Washera	4	5	8	9	1	8	12
Washera	6	6	12	12	1	8	15
Washera	7	12	12	24	1	9	24
Washera	12	7	12	10	1	3	3
Washera	8	7	20	15	1	3	5
Washera	8	8	12	24	1	4	6
Washera	7	8	12	12	2	4	8
Washera	8	12	12	12	1	4	6
Washera	8	7	12	12	2	3	5
Washera	8	8	12	11	2	4	6
Washera	7	7	12	12	1	6	9
Washera	5	6	11	9	2	6	12
Washera	8	6	11	6	2	4	6
Washera	4	5	10	7	2	7	19
Washera	5	6	11	6	1	6	9
Washera	5	7	13	6	1	6	9
Washera	8	6	11	8	2	7	14
Washera	7	6	11	7	1	9	15
Washera	6	6	11	8	2	9	20
Washera	5	8	13	6	1	10	20
Washera	7	6	11	7	2	6	12
Washera	7	7	12	6	2	7	14
Washera	5	6	20	6	1	8	16
Washera	3	5	10	7	2	8	16
Washera	4	8	13	8	2	9	24
Washera	4	6	12	6	1	5	10
Washera	4	6	12	6	2	5	14
Washera	3	6	11	8	1	5	9
Washera	4	6	11	8	2	9	19
Washera	4	6	11	6	2	5	10
Washera	5	6	11	9	2	7	14
Washera	3	6	11	6	1	6	9
Washera	4	6	11	6	1	7	11
Washera	5	6	12	6	2	3	6
Washera	6	11	18	7	2	8	16
Washera	12	6	12	12	2	8	16
Washera	7	6	11	6	1	8	15
Washera	8	8	13	9	1	8	9
Washera	7	6	11	9	1	3	4
Washera	7	7	12	9	2	7	14
Washera	8	7	12	8	2	6	12
Washera	8	6	12	8	2	3	6
Washera	6	5	10	9	1	6	9
Washera	6	6	12	8	2	6	11
Washera	7	6	11	9	2	8	16
Washera	4	6	11	9	1	9	14
Washera	6	6	12	9	1	8	15
Washera	8	5	12	9	2	6	9
Washera	7	7	12	9	2	6	9
Washera	8	8	13	12	2	7	14
Washera	4	6	11	12	2	6	12
Washera	8	8	12	9	2	7	14
Washera	8	8	12	9	2	7	14
Washera	4	6	11	10	1	7	10
Washera	5	5	10	12	2	6	12
Washera	6	4	10	10	2	3	4
Washera	4	6	11	12	2	8	16
Washera	6	6	11	9	2	7	14
Washera	6	7	9	10	2	7	14
Washera	7	6	12	12	2	8	16
Washera	7	7	12	10	2	7	13
Washera	5	6	12	9	2	8	16
Washera	6	5	11	10	2	9	18
Washera	6	6	11	8	2	6	12
Washera	7	6	10	12	2	7	14
Washera	7	8	12	6	2	7	14
Washera	4	6	11	11	2	7	6
Washera	7	6	9	1	1	7	10
Washera	7	6	9	12	1	7	10
Washera	4	5	8	9	1	8	12
Washera	6	6	12	12	1	9	15
Washera	7	10	12	24	1	10	24
Washera	12	7	12	10	1	3	3
Washera	8	7	20	15	1	3	5
Washera	8	8	12	24	1	4	6
Washera	7	8	12	12	2	4	8
Washera	8	10	12	12	1	4	6
Washera	8	6	11	8	2	7	14
Washera	7	6	11	7	1	10	15
Washera	6	6	11	8	2	10	20
Washera	5	8	13	6	1	9	20
Washera	7	6	11	7	2	6	12
Washera	7	7	12	6	2	7	14
Washera	5	6	20	6	1	8	16
Washera	3	5	10	7	2	8	16
Washera	4	8	13	8	2	10	24
Washera	4	6	12	6	1	5	10
Washera	4	6	12	6	2	5	14
Washera	3	6	11	8	1	5	9
Washera	4	6	11	8	2	9	19
Washera	4	6	11	6	2	5	10
Washera	5	6	11	9	2	7	14
Washera	3	6	11	6	1	6	9
Washera	4	6	11	6	1	7	11
Washera	5	6	12	6	2	3	6
Washera	6	9	18	7	2	8	16
Washera	12	6	12	12	2	8	16
Washera	7	6	11	6	1	10	15
Gumez	8	6	12	10	2	8	8
Gumez	9	8	14	10	1	7	9
Gumez	8	7	13	12	1	6	8
Gumez	9	8	14	11	1	4	4
Gumez	9	7	14	11	2	10	14
Gumez	9	8	14	10	1	8	8
Gumez	9	8	14	11	1	7	8
Gumez	12	10	16	11	2	5	6
Gumez	12	12	12	11	2	5	5
Gumez	7	6	12	10	2	7	10
Gumez	8	8	14	9	2	6	12
Gumez	9	9	12	9	2	7	4
Gumez	8	9	13	8	2	8	9
Gumez	10	9	14	9	2	7	12
Gumez	8	8	13	9	2	8	15
Gumez	12	12	17	9	2	6	10
Gumez	7	7	12	10	2	8	11
Gumez	6	6	12	12	1	6	8
Gumez	6	6	12	10	2	6	12
Gumez	6	6	12	12	1	5	6
Gumez	6	6	12	11	2	6	12
Gumez	6	6	12	12	2	6	12
Gumez	6	6	12	12	2	7	14
Gumez	6	6	12	12	2	7	14
Gumez	6	6	12	11	1	8	12
Gumez	12	6	16	8	2	9	10
Gumez	7	5	10	11	2	10	15
Gumez	5	6	12	11	2	10	16
Gumez	6	6	12	11	2	6	10
Gumez	12	12	16	11	1	6	9
Gumez	6	6	11	11	1	12	14
Gumez	7	6	12	12	1	6	9
Gumez	12	12	18	10	1	6	6
Gumez	10	8	13	10	1	5	7
Gumez	10	9	11	11	1	6	8
Gumez	7	9	14	12	1	6	8
Gumez	10	8	13	9	1	4	6
Gumez	8	10	15	9	2	7	12
Gumez	10	9	14	12	2	7	15
Gumez	7	9	16	11	2	8	12
Gumez	8	10	12	11	1	8	12
Gumez	8	10	14	11	2	7	12
Gumez	8	10	15	11	2	8	12
Gumez	5	6	15	11	1	8	12
Gumez	5	6	15	11	1	8	6
Gumez	5	6	11	11	1	8	10
Gumez	5	6	11	12	1	6	6
Gumez	5	6	10	11	1	6	9
Gumez	5	8	13	10	1	8	12
Gumez	7	8	13	11	1	8	9
Gumez	6	8	10	9	1	6	6
Gumez	5	6	11	10	2	8	14
Gumez	6	9	14	9	2	4	8
Gumez	7	8	13	9	2	5	10
Gumez	5	6	12	11	1	6	9
Gumez	5	6	12	10	1	5	8
Gumez	6	8	14	8	1	8	12
Gumez	6	8	9	6	1	6	9
Gumez	6	10	10	7	2	6	12
Gumez	8	6	11	9	2	3	9
Gumez	8	6	11	10	1	6	9
Gumez	6	8	9	12	2	6	12
Gumez	5	7	10	11	1	6	12
Gumez	6	8	13	11	1	6	9
Gumez	6	8	13	12	1	6	10
Gumez	6	8	11	12	1	6	9
Gumez	6	8	11	11	1	6	9
Gumez	6	7	10	11	1	6	9
Gumez	6	7	10	10	1	8	12
Gumez	5	7	11	10	1	6	9
Gumez	6	8	14	11	1	6	10
Gumez	6	8	13	11	1	6	10
Gumez	6	8	9	10	1	6	7
Gumez	8	7	9	11	1	6	9
Gumez	7	6	10	10	1	6	9
